# Supplementary material for: Effects of Live and Pasteurized Forms of Akkermansia from the Human Gut on Obesity and Metabolic Dysregulation
Source: Microorganisms. 2021 Sep 27;9(10):2039. doi: 10.3390/microorganisms9102039 (PMC8538271; doi:10.3390/microorganisms9102039)
Supplement: Supplementary file 1 [file microorganisms-09-02039-s001.zip]

Archive with 1 entries (1 files):
- microorganisms-1331608-supplementary.pdf
